# Supplementary material for: Physical Activity, Physical Fitness, and Motor Competence in Children Aged 5–10 Years—A Systematic Review
Source: Healthcare (Basel). 2026 Jun 23;14(13):1813. doi: 10.3390/healthcare14131813 (PMC13361801; doi:10.3390/healthcare14131813)
Supplement: Supplementary file 1 [file healthcare-14-01813-s001.zip]

Archive with 1 entries (1 files):
- healthcare-4198458-supplementary.pdf
